# Supplementary material for: Parliament2: Accurate structural variant calling at scale
Source: Gigascience. 2020 Dec 21;9(12):giaa145. doi: 10.1093/gigascience/giaa145 (PMC7751401; doi:10.1093/gigascience/giaa145)
Supplement: giaa145_Supplemental_Files [file giaa145_supplemental_files.zip]

Archive with 2 entries (2 files):
- Figures_Parliament2.pptx
- Parliament2_tables.xlsx
