# Supplementary material for: Parliament2: Accurate structural variant calling at scale
Source: Gigascience. 2020 Dec 21;9(12):giaa145. doi: 10.1093/gigascience/giaa145 (PMC7751401; doi:10.1093/gigascience/giaa145)
Supplement: giaa145_Supplemental_Files [file giaa145_supplemental_files.zip › Parliament2_tables.xlsx]

## Sheet: Sup. Table 1
Size:	300bp
		Precision	Recall	F1-Score			AVG F1-Score
	Parliament2	0.851692	0.565359	0.679597		Parliament2	0.817338
	Manta	0.756125	0.554739	0.639962		Manta	0.77311
	Delly	0.836408	0.277778	0.41705		Delly	0.651962
	Breakseq	0.932039	0.156863	0.268531		Breakseq	0.632799
						Breakdancer	0.587864
						Lumpy	0.499601
Size:	300-1kbp					CNVnator	0.11122
		Precision	Recall	F1-Score
	Parliament2	0.964912	0.832006	0.893544
	Manta	0.909807	0.827229	0.866555
	Delly	0.79811	0.73965	0.767769
	Breakseq	0.944981	0.779459	0.854276
	Breakdancer	0.577434	0.207803	0.305621
	Lumpy	0.658031	0.101115	0.175293
	CNVnator	0.475862	0.0549363	0.0985011
Size:	1kbp+
		Precision	Recall	F1-Score
	Parliament2	0.915851	0.844765	0.878873
	Manta	0.76265	0.870036	0.812811
	Delly	0.656925	0.933213	0.771066
	Breakseq	0.852814	0.711191	0.775591
	Breakdancer	0.857895	0.882671	0.870107
	Lumpy	0.745614	0.920578	0.82391
	CNVnator	0.0709966	0.487365	0.123938

## Sheet: Sup.Table2
	HiSeqX 35x	HiSeqX 50x	IDUDI0009 35x	IDUDI0038 35x	IDUDI0041 35x	IDUDI0044 35x	IDUDI0009 50x	IDUD0038 50x	IDUDI0041 50x	IDUDI0044 50x
Precision	0.817	0.797	0.812	0.891	0.799	0.818	0.8	0.8	0.749	0.804
Recall	0.707	0.724	0.688	0.697	0.692	0.697	0.71	0.705	0.712	0.718
			NovaSeq 35x				NovaSeq 50x
AVG Precision	0.02		0.83	0.04175			0.78825
AVG Recall	-0.017		0.6935	-0.01775			0.71125
			NovaSeq 35x				NovaSeq 50x
Standard deviation Precision			0.0414327				0.0262345
Standard deviation Recall			0.0043589				0.00537742
